# Supplementary material for: Robust Normalization of Luciferase Reporter Data
Source: Methods Protoc. 2019 Jul 25;2(3):62. doi: 10.3390/mps2030062 (PMC6789503; doi:10.3390/mps2030062)
Supplement: Supplementary file 1 [file mps-02-00062-s001.zip › mps-539565.csv]

Luc	Ren	Construct	OHT	Cytokine
623	41	0	F	IL3
377	25	0	F	IL3
340	31	0	F	IL3
319	30	0	F	IL3
282	26	0	F	IL3
600	63	0	F	IL3
532	45	0	F	IL3
456	38	0	F	IL3
344	33	0	F	IL3
456	43	0	F	IL3
1267	18	7	F	IL3
1269	14	7	F	IL3
1632	21	7	F	IL3
1544	18	7	F	IL3
2240	14	7	F	IL3
1873	83	7	F	IL3
1710	17	7	F	IL3
1584	25	7	F	IL3
2167	27	7	F	IL3
1716	24	7	F	IL3
284	55	0	T	GCSF
256	22	0	T	GCSF
321	24	0	T	GCSF
297	28	0	T	GCSF
351	34	0	T	GCSF
513	32	0	T	GCSF
426	65	0	T	GCSF
533	41	0	T	GCSF
403	25	0	T	GCSF
500	44	0	T	GCSF
545	17	7	T	GCSF
679	21	7	T	GCSF
689	16	7	T	GCSF
1013	25	7	T	GCSF
1000	30	7	T	GCSF
1657	24	7	T	GCSF
1493	27	7	T	GCSF
1145	32	7	T	GCSF
1304	24	7	T	GCSF
1392	24	7	T	GCSF
772	18	7m1	F	IL3
1238	22	7m1	F	IL3
1219	25	7m1	F	IL3
1035	30	7m1	F	IL3
1672	31	7m1	F	IL3
1076	20	7m1	F	IL3
858	15	7m1	F	IL3
1460	40	7m1	F	IL3
1432	42	7m1	F	IL3
3035	84	7m1	F	IL3
1117	19	7m1	T	GCSF
1428	16	7m1	T	GCSF
1037	10	7m1	T	GCSF
1316	19	7m1	T	GCSF
1172	18	7m1	T	GCSF
1436	101	7m1	T	GCSF
1167	15	7m1	T	GCSF
1219	15	7m1	T	GCSF
1139	47	7m1	T	GCSF
1945	25	7m1	T	GCSF
